# Supplementary material for: PfEMP1 A-Type ICAM-1-Binding Domains Are Not Associated with Cerebral Malaria in Beninese Children
Source: mBio. 2020 Nov 17;11(6):e02103-20. doi: 10.1128/mBio.02103-20 (PMC7683394; doi:10.1128/mBio.02103-20)
Supplement: TABLE S3 [file mBio.02103-20-st003.xlsx]

## Sheet: UM_var gene
Variable 1	Variable 2	Rhô	p-value	Adjusted p-value
CIDR⍺1.1	CIDRδ	0.41157	3.77033e-05	0.0015207
CIDR⍺1.1	CIDR⍺1.8	0.387216	0.000125879	0.00338476
CIDR⍺1.1	CIDR⍺1.6-DBLβ1/3	0.379689	0.000174277	0.00401666
CIDR⍺1.1	CIDR⍺1.5	0.281417	0.0062828	0.0440706
CIDR⍺1.1	DBLβ5	0.257597	0.0121922	0.0737627
CIDR⍺1.1	DBLɣ1	0.232682	0.0264516	0.126864
CIDR⍺1.1	CIDR⍺1.7-DBLβ1/3	0.187749	0.0798305	0.252213
CIDR⍺1.1	DBLε2	0.119347	0.251906	0.501104
CIDR⍺1.1	CIDR⍺2.3/5/6/7/9/10	0.106628	0.309021	0.565837
CIDR⍺1.1	CIDR⍺1.7	0.0850892	0.444372	0.693794
CIDR⍺1.1	CIDR⍺1.6	0.0662782	0.52563	0.75491
CIDR⍺1.1	DBLζ3	0.0506652	0.627707	0.834644
CIDR⍺1.1	CIDR⍺1.2	-0.0422584	0.687542	0.858656
CIDR⍺1.1	CIDR⍺1.4-DBLβ1/3	0.0076048	0.943288	0.963189
CIDR⍺1.1	DBLa1.7	-0.00382973	0.97126	0.977414
CIDR⍺1.2	DBLɣ1	0.429712	2.13095e-05	0.00108594
CIDR⍺1.2	CIDR⍺1.7	0.381565	0.000372041	0.00750284
CIDR⍺1.2	CIDR⍺1.6	-0.147835	0.155038	0.371477
CIDR⍺1.2	CIDR⍺1.6-DBLβ1/3	-0.115389	0.27072	0.521681
CIDR⍺1.2	CIDR⍺1.4-DBLβ1/3	-0.0690833	0.517636	0.748945
CIDR⍺1.2	CIDR⍺1.5	-0.0462542	0.659747	0.845564
CIDR⍺1.2	DBLβ5	-0.0404181	0.698917	0.858656
CIDR⍺1.2	CIDR⍺2.3/5/6/7/9/10	0.0325792	0.756549	0.89817
CIDR⍺1.2	CIDR⍺1.8	-0.0303188	0.771751	0.89817
CIDR⍺1.2	CIDR⍺1.7-DBLβ1/3	-0.0183472	0.865273	0.935159
CIDR⍺1.4	CIDR⍺1.6-DBLβ1/3	0.504534	1.85559e-07	2.99369e-05
CIDR⍺1.4	DBLa1.7	0.459811	4.00697e-06	0.000277053
CIDR⍺1.4	CIDR⍺1.4-DBLβ1/3	0.339056	0.00094586	0.0138726
CIDR⍺1.4	DBLε2	0.281796	0.00541143	0.0396838
CIDR⍺1.4	CIDR⍺1.6	0.263357	0.00952833	0.0598924
CIDR⍺1.4	CIDR⍺1.7-DBLβ1/3	0.254771	0.0153795	0.0865545
CIDR⍺1.4	CIDR⍺1.8	0.167724	0.104235	0.300295
CIDR⍺1.4	DBL⍺2/1.1/2/4/7	0.142776	0.167504	0.39177
CIDR⍺1.4	DBLζ3	0.119537	0.246033	0.496168
CIDR⍺1.4	DBLɣ1	-0.078988	0.451686	0.70278
CIDR⍺1.4	DBLβ5	0.0608015	0.556216	0.787159
CIDR⍺1.4	CIDRδ	0.0576919	0.576623	0.797388
CIDR⍺1.4	CIDR⍺2.3/5/6/7/9/10	-0.0547711	0.598075	0.815403
CIDR⍺1.4	CIDR⍺1.7	-0.0556449	0.612986	0.824125
CIDR⍺1.4	CIDR⍺1.5	0.0491344	0.636321	0.835412
CIDR⍺1.4	CIDR⍺1.1	0.0346966	0.739893	0.888606
CIDR⍺1.4	CIDR⍺1.2	-0.0146307	0.888692	0.949032
CIDR⍺1.4-DBLβ1/3	CIDR⍺1.7-DBLβ1/3	0.539762	6.85296e-08	1.65842e-05
CIDR⍺1.4-DBLβ1/3	CIDR⍺1.6-DBLβ1/3	0.464609	3.49544e-06	0.000277053
CIDR⍺1.4-DBLβ1/3	DBLβ5	0.274681	0.00805389	0.0533984
CIDR⍺1.4-DBLβ1/3	CIDR⍺2.3/5/6/7/9/10	0.187546	0.0750473	0.243869
CIDR⍺1.4-DBLβ1/3	CIDR⍺1.5	0.153222	0.147053	0.357657
CIDR⍺1.4-DBLβ1/3	CIDR⍺1.8	0.0650839	0.539924	0.766343
CIDR⍺1.4-DBLβ1/3	CIDR⍺1.7	0.0420728	0.709197	0.862441
CIDR⍺1.4-DBLβ1/3	DBLɣ1	0.0242332	0.821655	0.926114
CIDR⍺1.5	CIDR⍺1.6-DBLβ1/3	0.157336	0.129906	0.345466
CIDR⍺1.5	DBLɣ1	0.153408	0.144296	0.356992
CIDR⍺1.5	CIDR⍺1.8	0.124769	0.230847	0.469198
CIDR⍺1.5	CIDR⍺1.7-DBLβ1/3	-0.0214937	0.841537	0.930417
CIDR⍺1.5	CIDR⍺1.7	0.00524213	0.962254	0.972298
CIDR⍺1.6	CIDR⍺1.4-DBLβ1/3	0.444723	8.94015e-06	0.000540879
CIDR⍺1.6	CIDR⍺1.6-DBLβ1/3	0.415393	2.84007e-05	0.00124963
CIDR⍺1.6	CIDR⍺1.8	0.321575	0.00148457	0.0188844
CIDR⍺1.6	CIDR⍺1.7-DBLβ1/3	0.295456	0.00469611	0.0372202
CIDR⍺1.6	CIDR⍺1.5	0.227699	0.0264737	0.126864
CIDR⍺1.6	DBLβ5	0.208457	0.041535	0.168868
CIDR⍺1.6	CIDR⍺1.7	-0.160302	0.142778	0.356209
CIDR⍺1.6	DBLɣ1	0.0440583	0.674967	0.858656
CIDR⍺1.6	CIDR⍺2.3/5/6/7/9/10	-0.031724	0.760221	0.89817
CIDR⍺1.6-DBLβ1/3	CIDR⍺1.7-DBLβ1/3	0.603932	3.71884e-10	1.79992e-07
CIDR⍺1.7	CIDR⍺1.7-DBLβ1/3	0.381787	0.000436629	0.00845314
CIDR⍺1.7	CIDR⍺1.6-DBLβ1/3	0.110583	0.316633	0.569499
CIDR⍺1.7	CIDR⍺1.8	0.0909705	0.410523	0.658797
CIDR⍺1.8	CIDR⍺1.6-DBLβ1/3	0.368953	0.000252944	0.00556477
CIDR⍺1.8	CIDR⍺1.7-DBLβ1/3	0.250158	0.0180618	0.0993399
CIDR⍺2.3/5/6/7/9/10	DBLɣ1	0.286046	0.00570704	0.041227
CIDR⍺2.3/5/6/7/9/10	DBLβ5	0.243996	0.0171801	0.0955767
CIDR⍺2.3/5/6/7/9/10	CIDR⍺1.5	0.170226	0.100939	0.292541
CIDR⍺2.3/5/6/7/9/10	CIDR⍺1.7-DBLβ1/3	0.153312	0.151462	0.366537
CIDR⍺2.3/5/6/7/9/10	CIDR⍺1.6-DBLβ1/3	0.096373	0.355475	0.602536
CIDR⍺2.3/5/6/7/9/10	CIDR⍺1.7	0.0946158	0.391944	0.638723
CIDR⍺2.3/5/6/7/9/10	CIDR⍺1.8	-0.0767605	0.462127	0.70857
CIDRδ	CIDR⍺1.6-DBLβ1/3	0.336406	0.000858579	0.0134049
CIDRδ	CIDR⍺1.7-DBLβ1/3	0.326632	0.00167774	0.0188844
CIDRδ	DBLɣ1	0.300606	0.00341404	0.0323999
CIDRδ	CIDR⍺1.4-DBLβ1/3	0.295249	0.00427399	0.0360978
CIDRδ	DBLε2	0.231784	0.0230686	0.117528
CIDRδ	CIDR⍺1.7	0.221769	0.0413688	0.168868
CIDRδ	DBLβ5	0.208125	0.0418681	0.168868
CIDRδ	CIDR⍺2.3/5/6/7/9/10	0.162374	0.11592	0.324308
CIDRδ	DBLa1.7	0.155026	0.14006	0.356209
CIDRδ	CIDR⍺1.8	0.126389	0.222283	0.461738
CIDRδ	CIDR⍺1.6	0.118672	0.249489	0.498979
CIDRδ	CIDR⍺1.5	0.11359	0.273064	0.522383
CIDRδ	CIDR⍺1.2	0.113848	0.274574	0.523205
CIDRδ	DBLζ3	0.0183891	0.858856	0.93514
DBL⍺2/1.1/2/4/7	CIDR⍺1.1	0.352253	0.000534682	0.00995331
DBL⍺2/1.1/2/4/7	CIDR⍺1.5	0.348503	0.000576941	0.0103422
DBL⍺2/1.1/2/4/7	CIDRδ	0.313588	0.00197171	0.0216888
DBL⍺2/1.1/2/4/7	CIDR⍺1.2	0.297293	0.00380434	0.0332825
DBL⍺2/1.1/2/4/7	CIDR⍺1.6	0.210603	0.0405044	0.168868
DBL⍺2/1.1/2/4/7	CIDR⍺1.7	0.207834	0.0578205	0.208844
DBL⍺2/1.1/2/4/7	CIDR⍺1.8	0.195525	0.0589463	0.209779
DBL⍺2/1.1/2/4/7	DBLɣ1	0.180125	0.0840367	0.259069
DBL⍺2/1.1/2/4/7	CIDR⍺1.6-DBLβ1/3	0.176455	0.088891	0.268387
DBL⍺2/1.1/2/4/7	DBLa1.7	0.175589	0.0959484	0.283165
DBL⍺2/1.1/2/4/7	CIDR⍺1.4-DBLβ1/3	0.134567	0.203467	0.443594
DBL⍺2/1.1/2/4/7	CIDR⍺1.7-DBLβ1/3	0.101281	0.344964	0.597379
DBL⍺2/1.1/2/4/7	DBLε2	0.0592355	0.568532	0.795288
DBL⍺2/1.1/2/4/7	DBLβ5	-0.0352007	0.734868	0.886973
DBL⍺2/1.1/2/4/7	DBLζ3	-0.0161679	0.87642	0.939733
DBL⍺2/1.1/2/4/7	CIDR⍺2.3/5/6/7/9/10	-0.0127798	0.9027	0.955527
DBLa1.7	CIDR⍺1.6-DBLβ1/3	0.485762	1.05643e-06	0.000126927
DBLa1.7	CIDR⍺1.7-DBLβ1/3	0.394148	0.000158531	0.00383645
DBLa1.7	CIDR⍺1.4-DBLβ1/3	0.331931	0.00158121	0.0188844
DBLa1.7	CIDR⍺1.6	0.288978	0.00521	0.0394006
DBLa1.7	CIDR⍺1.8	0.242691	0.0204554	0.110005
DBLa1.7	CIDR⍺1.7	0.215477	0.0518747	0.194631
DBLa1.7	DBLɣ1	0.189473	0.0753445	0.243869
DBLa1.7	DBLβ5	0.183328	0.0802496	0.252213
DBLa1.7	CIDR⍺1.2	0.0738643	0.489007	0.735029
DBLa1.7	CIDR⍺2.3/5/6/7/9/10	-0.0595795	0.574801	0.797388
DBLa1.7	CIDR⍺1.5	-0.0141455	0.89413	0.949032
DBLɣ1	CIDR⍺1.6-DBLβ1/3	0.215632	0.038985	0.166223
DBLɣ1	CIDR⍺1.8	0.204847	0.0501381	0.189585
DBLɣ1	CIDR⍺1.7	0.163529	0.142107	0.356209
DBLɣ1	CIDR⍺1.7-DBLβ1/3	0.104573	0.33508	0.591894
DBLβ1/3	CIDR⍺1.4	0.303921	0.00305983	0.0308533
DBLβ1/3	CIDR⍺1.7-DBLβ1/3	0.23027	0.030902	0.140498
DBLβ1/3	CIDR⍺2.3/5/6/7/9/10	-0.201853	0.0536627	0.199297
DBLβ1/3	CIDR⍺1.6-DBLβ1/3	0.177988	0.089614	0.268387
DBLβ1/3	CIDR⍺1.6	0.162246	0.120233	0.328772
DBLβ1/3	CIDR⍺1.4-DBLβ1/3	0.160856	0.132097	0.347472
DBLβ1/3	CIDR⍺1.8	0.136302	0.195132	0.437239
DBLβ1/3	DBLε2	0.125226	0.231691	0.469198
DBLβ1/3	DBLɣ1	-0.111955	0.293461	0.54629
DBLβ1/3	CIDR⍺1.2	-0.100006	0.345591	0.597379
DBLβ1/3	CIDR⍺1.5	0.0613865	0.558861	0.788596
DBLβ1/3	CIDR⍺1.7	-0.052572	0.636915	0.835412
DBLβ1/3	DBLβ5	-0.0427531	0.684077	0.858656
DBLβ1/3	DBL⍺2/1.1/2/4/7	-0.0335265	0.75104	0.89754
DBLβ1/3	CIDRδ	0.0319159	0.761356	0.89817
DBLβ1/3	CIDR⍺1.1	0.0284482	0.788945	0.904856
DBLβ1/3	DBLa1.7	0.00596864	0.955475	0.969497
DBLβ1/3	DBLζ3	-0.00504372	0.96173	0.972298
DBLβ5	CIDR⍺1.6-DBLβ1/3	0.378326	0.000156726	0.00383645
DBLβ5	CIDR⍺1.7-DBLβ1/3	0.327215	0.00164404	0.0188844
DBLβ5	DBLɣ1	0.292851	0.00438995	0.0360978
DBLβ5	CIDR⍺1.8	0.267222	0.00884803	0.0567609
DBLβ5	CIDR⍺1.5	0.230454	0.0246536	0.121758
DBLβ5	CIDR⍺1.7	0.175305	0.108548	0.307236
DBLε2	CIDR⍺1.6-DBLβ1/3	0.307759	0.0024137	0.0259607
DBLε2	DBLɣ1	0.255436	0.0134674	0.0804716
DBLε2	CIDR⍺1.5	0.248013	0.0153795	0.0865545
DBLε2	CIDR⍺1.4-DBLβ1/3	0.205389	0.0495204	0.1894
DBLε2	CIDR⍺1.6	0.189475	0.0644669	0.224475
DBLε2	DBLa1.7	0.192813	0.0655579	0.225036
DBLε2	CIDR⍺1.7-DBLβ1/3	0.189794	0.0731813	0.242601
DBLε2	CIDR⍺2.3/5/6/7/9/10	0.176989	0.0861955	0.262381
DBLε2	DBLβ5	0.174082	0.0898319	0.268387
DBLε2	CIDR⍺1.8	0.165842	0.108236	0.307236
DBLε2	CIDR⍺1.2	-0.155379	0.134811	0.351436
DBLε2	CIDR⍺1.7	-0.141313	0.197039	0.437694
DBLζ3	DBLε2	0.32072	0.00144337	0.0188808
DBLζ3	DBLɣ1	0.302552	0.00320189	0.0316269
DBLζ3	CIDR⍺1.8	0.2312	0.0241798	0.12065
DBLζ3	CIDR⍺1.6-DBLβ1/3	0.219897	0.0322576	0.144562
DBLζ3	CIDR⍺1.7	-0.224182	0.0391517	0.166223
DBLζ3	DBLβ5	0.177929	0.0828514	0.258486
DBLζ3	CIDR⍺1.6	0.15274	0.137367	0.354444
DBLζ3	CIDR⍺1.4-DBLβ1/3	0.154609	0.141143	0.356209
DBLζ3	CIDR⍺1.7-DBLβ1/3	0.13695	0.198047	0.437694
DBLζ3	CIDR⍺2.3/5/6/7/9/10	0.129829	0.209851	0.451413
DBLζ3	DBLa1.7	0.105688	0.316018	0.569499
DBLζ3	CIDR⍺1.2	0.0556792	0.594019	0.812162
DBLζ3	CIDR⍺1.5	-0.0214953	0.836197	0.930417
Supplemental table S3a- Spearman's rank correlation coefficient rhô for UM patients. P-values were adjusted with Benjamini-Hochberg correction.

## Sheet: UM_cytoadherence
Variable 1	Variable 2	Rhô	p-value	Adjusted p-value
CIDR⍺1.1	Hbec-5i cytoadherence	-0.0324583	0.85315	0.93211
CIDR⍺1.1	CHO-ICAM-1 cytoadherence	-0.153132	0.436592	0.691131
CIDR⍺1.2	Hbec-5i cytoadherence	-0.261595	0.135056	0.351436
CIDR⍺1.2	CHO-ICAM-1 cytoadherence	-0.337775	0.0848632	0.259961
CIDR⍺1.4	CHO-ICAM-1 cytoadherence	0.121878	0.536691	0.763995
CIDR⍺1.4	Hbec-5i cytoadherence	-0.11725	0.502354	0.743545
CIDR⍺1.4-DBLβ1/3	CHO-ICAM-1 cytoadherence	0.491579	0.00789081	0.0530438
CIDR⍺1.4-DBLβ1/3	Hbec-5i cytoadherence	0.340931	0.0450466	0.175827
CIDR⍺1.5	Hbec-5i cytoadherence	0.138333	0.428075	0.68154
CIDR⍺1.5	CHO-ICAM-1 cytoadherence	-0.0595583	0.763375	0.89817
CIDR⍺1.6	Hbec-5i cytoadherence	0.165555	0.341884	0.597372
CIDR⍺1.6	CHO-ICAM-1 cytoadherence	-0.33977	0.0768969	0.246477
CIDR⍺1.6-DBLβ1/3	CHO-ICAM-1 cytoadherence	0.0787707	0.690312	0.858656
CIDR⍺1.6-DBLβ1/3	Hbec-5i cytoadherence	0.0191866	0.914232	0.959128
CIDR⍺1.7	CHO-ICAM-1 cytoadherence	0.115242	0.591804	0.811425
CIDR⍺1.7	Hbec-5i cytoadherence	-0.127647	0.49378	0.737623
CIDR⍺1.7-DBLβ1/3	Hbec-5i cytoadherence	0.0868049	0.636642	0.835412
CIDR⍺1.7-DBLβ1/3	CHO-ICAM-1 cytoadherence	0.0174389	0.932616	0.963189
CIDR⍺1.8	Hbec-5i cytoadherence	0.0509592	0.774716	0.89817
CIDR⍺1.8	CHO-ICAM-1 cytoadherence	-0.243668	0.220655	0.460331
CIDR⍺2.3/5/6/7/9/10	Hbec-5i cytoadherence	0.0715937	0.682762	0.858656
CIDR⍺2.3/5/6/7/9/10	CHO-ICAM-1 cytoadherence	-0.0763651	0.699328	0.858656
CIDRδ	CHO-ICAM-1 cytoadherence	0.125257	0.525371	0.75491
CIDRδ	Hbec-5i cytoadherence	-0.068743	0.694774	0.858656
DBL⍺2/1.1/2/4/7	Hbec-5i cytoadherence	-0.11796	0.499752	0.741963
DBL⍺2/1.1/2/4/7	CHO-ICAM-1 cytoadherence	-0.26632	0.170727	0.395367
DBLa1.7	CHO-ICAM-1 cytoadherence	0.324531	0.098623	0.287859
DBLa1.7	Hbec-5i cytoadherence	-0.0351641	0.845962	0.930558
DBLɣ1	Hbec-5i cytoadherence	0.0331678	0.852275	0.93211
DBLɣ1	CHO-ICAM-1 cytoadherence	-0.259204	0.18288	0.413698
DBLβ1/3	CHO-ICAM-1 cytoadherence	0.193559	0.343423	0.597379
DBLβ1/3	Hbec-5i cytoadherence	0.171047	0.333436	0.591815
DBLβ5	Hbec-5i cytoadherence	0.0274972	0.875405	0.939733
DBLβ5	CHO-ICAM-1 cytoadherence	-0.0487204	0.80553	0.915203
DBLε2	Hbec-5i cytoadherence	0.221775	0.200404	0.440011
DBLε2	CHO-ICAM-1 cytoadherence	0.198769	0.310584	0.565837
DBLζ3	CHO-ICAM-1 cytoadherence	0.18123	0.356044	0.602536
DBLζ3	Hbec-5i cytoadherence	0.0771092	0.659739	0.845564
Hbec-5i cytoadherence	CHO-ICAM-1 cytoadherence	0.260926	0.218134	0.460331
CHO-ICAM-1 cytoadherence	Parasite density	-0.268236	0.167554	0.39177
CHO-ICAM-1 cytoadherence	Blood pressure	0.246841	0.205402	0.445804
CHO-ICAM-1 cytoadherence	Total bilirubine	0.23378	0.231178	0.469198
CHO-ICAM-1 cytoadherence	Platelets	-0.223165	0.253658	0.501104
CHO-ICAM-1 cytoadherence	Direct bilirubine	0.161692	0.411068	0.658797
CHO-ICAM-1 cytoadherence	Respiratory rate	0.108377	0.583038	0.801677
CHO-ICAM-1 cytoadherence	Leucocytes	-0.087861	0.656622	0.845564
CHO-ICAM-1 cytoadherence	Glycémie	-0.0805811	0.683553	0.858656
CHO-ICAM-1 cytoadherence	Haemoglobinaemia	0.0503085	0.799317	0.910281
CHO-ICAM-1 cytoadherence	Neutrophils	-0.0503972	0.79897	0.910281
CHO-ICAM-1 cytoadherence	Pouls	0.0417727	0.832845	0.930417
CHO-ICAM-1 cytoadherence	Lymphocytes	-0.0421918	0.831191	0.930417
CHO-ICAM-1 cytoadherence	Créatinine	-0.0397354	0.840892	0.930417
Hbec-5i cytoadherence	Respiratory rate	-0.261337	0.12941	0.345466
Hbec-5i cytoadherence	Haemoglobinaemia	0.230446	0.182916	0.413698
Hbec-5i cytoadherence	Total bilirubine	-0.165896	0.340878	0.597372
Hbec-5i cytoadherence	Direct bilirubine	-0.153307	0.379264	0.624734
Hbec-5i cytoadherence	Blood pressure	0.0978305	0.576095	0.797388
Hbec-5i cytoadherence	Leucocytes	-0.0899475	0.607354	0.819646
Hbec-5i cytoadherence	Pouls	-0.0855563	0.625073	0.833431
Hbec-5i cytoadherence	Platelets	-0.047222	0.787642	0.904856
Hbec-5i cytoadherence	Glycémie	0.0392679	0.822787	0.926114
Hbec-5i cytoadherence	Neutrophils	0.0309762	0.859787	0.93514
Hbec-5i cytoadherence	Lymphocytes	-0.0240017	0.891142	0.949032
Hbec-5i cytoadherence	Parasite density	0.019053	0.913492	0.959128
Hbec-5i cytoadherence	Créatinine	0.0142942	0.935046	0.963189
Supplemental table S3b- Spearman's rank correlation coefficient rhô for cytoadherence of UM isolates. P-values were adjusted with Benjamini-Hochberg correction.

## Sheet: CM_var gene
Variable 1	Variable 2	Rhô	p-value	Adjusted p-value
CIDR⍺1.1	CIDR⍺1.6-DBLβ1/3	0.261819	0.0310243	0.140498
CIDR⍺1.1	DBLɣ1	0.234794	0.053942	0.199297
CIDR⍺1.1	DBLζ3	0.221159	0.0699206	0.23339
CIDR⍺1.1	CIDR⍺1.5	0.178171	0.146042	0.356992
CIDR⍺1.1	DBLε2	0.140662	0.256226	0.504119
CIDR⍺1.1	DBLβ5	0.136242	0.271619	0.521681
CIDR⍺1.1	CIDR⍺1.2	0.118197	0.340781	0.597372
CIDR⍺1.1	CIDRδ	0.0953084	0.439449	0.691131
CIDR⍺1.1	CIDR⍺1.8	0.0457483	0.711047	0.862523
CIDR⍺1.1	CIDR⍺1.4-DBLβ1/3	0.0209098	0.865601	0.935159
CIDR⍺1.1	CIDR⍺1.7-DBLβ1/3	0.00110627	0.993078	0.993078
CIDR⍺1.1	CIDR⍺2.3/5/6/7/9/10	-0.0949377	0.441239	0.691131
CIDR⍺1.1	CIDR⍺1.6	-0.0491712	0.692733	0.858656
CIDR⍺1.1	DBLa1.7	-0.0489331	0.700994	0.858656
CIDR⍺1.1	CIDR⍺1.7	-0.0416529	0.737872	0.888383
CIDR⍺1.2	DBLɣ1	0.418283	0.000348205	0.00732743
CIDR⍺1.2	CIDR⍺1.7	0.338371	0.00476787	0.0372202
CIDR⍺1.2	CIDR⍺1.7-DBLβ1/3	0.22195	0.0755792	0.243869
CIDR⍺1.2	CIDR⍺1.5	0.123596	0.311634	0.565837
CIDR⍺1.2	CIDR⍺1.6-DBLβ1/3	0.106903	0.381959	0.626673
CIDR⍺1.2	CIDR⍺2.3/5/6/7/9/10	0.0241407	0.843911	0.930417
CIDR⍺1.2	CIDR⍺1.4-DBLβ1/3	-0.152331	0.211464	0.45287
CIDR⍺1.2	CIDR⍺1.6	-0.147135	0.231174	0.469198
CIDR⍺1.2	CIDR⍺1.8	-0.137372	0.260336	0.50672
CIDR⍺1.2	DBLβ5	-0.0109826	0.929171	0.963189
CIDR⍺1.4	CIDR⍺1.4-DBLβ1/3	0.447329	0.000103411	0.00312818
CIDR⍺1.4	DBLa1.7	0.398424	0.000922009	0.0138726
CIDR⍺1.4	CIDR⍺1.6	0.344021	0.00379936	0.0332825
CIDR⍺1.4	DBLζ3	0.27045	0.0235507	0.118735
CIDR⍺1.4	CIDR⍺1.6-DBLβ1/3	0.253415	0.0342831	0.152229
CIDR⍺1.4	CIDR⍺1.8	0.220821	0.0662099	0.225673
CIDR⍺1.4	CIDRδ	0.166893	0.170493	0.395367
CIDR⍺1.4	CIDR⍺2.3/5/6/7/9/10	0.145365	0.229868	0.469198
CIDR⍺1.4	DBLε2	0.137736	0.259062	0.50672
CIDR⍺1.4	CIDR⍺1.7-DBLβ1/3	0.103483	0.408318	0.658797
CIDR⍺1.4	DBLβ5	0.103204	0.398743	0.647622
CIDR⍺1.4	DBLɣ1	0.0634257	0.601929	0.816061
CIDR⍺1.4	CIDR⍺1.2	-0.118098	0.333813	0.591815
CIDR⍺1.4	DBL⍺2/1.1/2/4/7	-0.107083	0.377597	0.624734
CIDR⍺1.4	CIDR⍺1.7	-0.0898911	0.46262	0.70857
CIDR⍺1.4	CIDR⍺1.5	-0.0898372	0.459546	0.708344
CIDR⍺1.4	CIDR⍺1.1	-0.0258086	0.834517	0.930417
CIDR⍺1.4-DBLβ1/3	DBLβ5	0.318865	0.00757609	0.0516454
CIDR⍺1.4-DBLβ1/3	CIDR⍺2.3/5/6/7/9/10	0.317844	0.00733357	0.0507064
CIDR⍺1.4-DBLβ1/3	CIDR⍺1.6-DBLβ1/3	0.304372	0.0104131	0.0637966
CIDR⍺1.4-DBLβ1/3	CIDR⍺1.5	0.187741	0.119625	0.328772
CIDR⍺1.4-DBLβ1/3	DBLɣ1	0.145363	0.229872	0.469198
CIDR⍺1.4-DBLβ1/3	CIDR⍺1.8	0.125237	0.301598	0.55715
CIDR⍺1.4-DBLβ1/3	CIDR⍺1.7-DBLβ1/3	0.0914836	0.465054	0.710051
CIDR⍺1.4-DBLβ1/3	CIDR⍺1.7	-0.0544914	0.656536	0.845564
CIDR⍺1.5	CIDR⍺1.6-DBLβ1/3	0.244459	0.0413981	0.168868
CIDR⍺1.5	CIDR⍺1.7-DBLβ1/3	0.153066	0.219824	0.460331
CIDR⍺1.5	DBLɣ1	0.132079	0.275741	0.523367
CIDR⍺1.5	CIDR⍺1.8	0.062377	0.607961	0.819646
CIDR⍺1.5	CIDR⍺1.7	0.0421528	0.730919	0.884412
CIDR⍺1.6	CIDR⍺1.4-DBLβ1/3	0.446156	0.000121901	0.00338476
CIDR⍺1.6	DBLβ5	0.388591	0.0010577	0.0150566
CIDR⍺1.6	CIDR⍺1.6-DBLβ1/3	0.373032	0.00159504	0.0188844
CIDR⍺1.6	CIDR⍺2.3/5/6/7/9/10	0.357994	0.00252629	0.026581
CIDR⍺1.6	CIDR⍺1.7-DBLβ1/3	0.337976	0.00589601	0.0419657
CIDR⍺1.6	CIDR⍺1.8	0.331681	0.00536765	0.0396838
CIDR⍺1.6	DBLɣ1	0.279494	0.0200293	0.108923
CIDR⍺1.6	CIDR⍺1.5	0.213594	0.0780309	0.248467
CIDR⍺1.6	CIDR⍺1.7	0.114905	0.350789	0.599935
CIDR⍺1.6-DBLβ1/3	CIDR⍺1.7-DBLβ1/3	0.466486	7.88373e-05	0.00254382
CIDR⍺1.7	CIDR⍺1.7-DBLβ1/3	0.555189	1.31123e-06	0.000126927
CIDR⍺1.7	CIDR⍺1.6-DBLβ1/3	0.173284	0.154475	0.371477
CIDR⍺1.7	CIDR⍺1.8	0.0115181	0.925163	0.963189
CIDR⍺1.8	CIDR⍺1.6-DBLβ1/3	0.38186	0.00110668	0.0153038
CIDR⍺1.8	CIDR⍺1.7-DBLβ1/3	0.321251	0.00853585	0.0558291
CIDR⍺2.3/5/6/7/9/10	DBLβ5	0.267177	0.026466	0.126864
CIDR⍺2.3/5/6/7/9/10	DBLɣ1	0.240869	0.0445746	0.175399
CIDR⍺2.3/5/6/7/9/10	CIDR⍺1.6-DBLβ1/3	0.130421	0.281864	0.528769
CIDR⍺2.3/5/6/7/9/10	CIDR⍺1.8	0.0860771	0.478621	0.723914
CIDR⍺2.3/5/6/7/9/10	CIDR⍺1.7	0.0338283	0.782591	0.901843
CIDR⍺2.3/5/6/7/9/10	CIDR⍺1.5	0.00112063	0.992654	0.993078
CIDR⍺2.3/5/6/7/9/10	CIDR⍺1.7-DBLβ1/3	-0.0296446	0.813212	0.919613
CIDRδ	DBLζ3	0.371839	0.00165561	0.0188844
CIDRδ	DBLɣ1	0.34355	0.00385086	0.0332825
CIDRδ	CIDR⍺1.2	0.293136	0.0152664	0.0865545
CIDRδ	CIDR⍺1.7	0.254803	0.0359975	0.155561
CIDRδ	CIDR⍺1.6-DBLβ1/3	0.243415	0.0438587	0.173997
CIDRδ	CIDR⍺1.8	0.230124	0.0571391	0.207935
CIDRδ	CIDR⍺1.7-DBLβ1/3	0.229987	0.0653254	0.225036
CIDRδ	DBLa1.7	0.196106	0.117437	0.326663
CIDRδ	CIDR⍺1.6	0.157043	0.200914	0.440011
CIDRδ	CIDR⍺2.3/5/6/7/9/10	0.153886	0.206785	0.446804
CIDRδ	DBLε2	0.124398	0.312146	0.565837
CIDRδ	CIDR⍺1.4-DBLβ1/3	0.113663	0.35241	0.600586
CIDRδ	CIDR⍺1.5	0.060227	0.623009	0.833431
CIDRδ	DBLβ5	0.0250198	0.839506	0.930417
DBL⍺2/1.1/2/4/7	CIDR⍺1.5	0.483422	2.24368e-05	0.00108594
DBL⍺2/1.1/2/4/7	CIDR⍺1.7-DBLβ1/3	0.356593	0.00329385	0.0318845
DBL⍺2/1.1/2/4/7	DBLβ5	0.352963	0.00293229	0.0301964
DBL⍺2/1.1/2/4/7	CIDR⍺1.6	0.30951	0.00965645	0.0599195
DBL⍺2/1.1/2/4/7	CIDR⍺1.1	0.297762	0.0136592	0.0806227
DBL⍺2/1.1/2/4/7	CIDR⍺1.6-DBLβ1/3	0.292438	0.0140251	0.0817847
DBL⍺2/1.1/2/4/7	CIDR⍺1.4-DBLβ1/3	0.261291	0.0288986	0.13449
DBL⍺2/1.1/2/4/7	CIDR⍺1.7	0.259857	0.0310606	0.140498
DBL⍺2/1.1/2/4/7	CIDRδ	0.215438	0.0754353	0.243869
DBL⍺2/1.1/2/4/7	DBLa1.7	0.200586	0.106333	0.304529
DBL⍺2/1.1/2/4/7	DBLζ3	0.187839	0.11943	0.328772
DBL⍺2/1.1/2/4/7	CIDR⍺2.3/5/6/7/9/10	0.178891	0.138409	0.354444
DBL⍺2/1.1/2/4/7	DBLɣ1	0.177552	0.141435	0.356209
DBL⍺2/1.1/2/4/7	CIDR⍺1.2	0.137271	0.260688	0.50672
DBL⍺2/1.1/2/4/7	CIDR⍺1.8	0.0908491	0.454484	0.70278
DBL⍺2/1.1/2/4/7	DBLε2	-0.0290102	0.812949	0.919613
DBLa1.7	CIDR⍺1.4-DBLβ1/3	0.476004	5.35397e-05	0.00185094
DBLa1.7	CIDR⍺1.6	0.285978	0.0209241	0.110079
DBLa1.7	CIDR⍺2.3/5/6/7/9/10	0.283816	0.020922	0.110079
DBLa1.7	DBLβ5	0.237766	0.0564971	0.207156
DBLa1.7	CIDR⍺1.7-DBLβ1/3	0.196258	0.126315	0.341544
DBLa1.7	CIDR⍺1.7	0.154706	0.218509	0.460331
DBLa1.7	CIDR⍺1.6-DBLβ1/3	0.130041	0.298015	0.552641
DBLa1.7	CIDR⍺1.5	0.0785263	0.530836	0.757889
DBLa1.7	CIDR⍺1.8	0.0348268	0.78131	0.901843
DBLa1.7	CIDR⍺1.2	-0.135925	0.280312	0.527903
DBLa1.7	DBLɣ1	-0.090817	0.468327	0.7119
DBLɣ1	CIDR⍺1.7	0.394151	0.000805158	0.0129899
DBLɣ1	CIDR⍺1.7-DBLβ1/3	0.342577	0.00486752	0.0373949
DBLɣ1	CIDR⍺1.6-DBLβ1/3	0.310423	0.00891286	0.0567609
DBLɣ1	CIDR⍺1.8	0.175749	0.145586	0.356992
DBLβ1/3	CIDR⍺1.7	0.346999	0.0037431	0.0332825
DBLβ1/3	CIDRδ	0.258034	0.0350137	0.15406
DBLβ1/3	DBLɣ1	0.246112	0.043063	0.172252
DBLβ1/3	CIDR⍺1.4	0.222192	0.0685906	0.232153
DBLβ1/3	CIDR⍺2.3/5/6/7/9/10	0.205103	0.0933761	0.277264
DBLβ1/3	CIDR⍺1.4-DBLβ1/3	0.178549	0.145175	0.356992
DBLβ1/3	DBLε2	0.172768	0.162084	0.386447
DBLβ1/3	CIDR⍺1.6-DBLβ1/3	0.166904	0.173712	0.400365
DBLβ1/3	CIDR⍺1.6	0.166863	0.177139	0.404412
DBLβ1/3	CIDR⍺1.7-DBLβ1/3	0.136391	0.278652	0.526826
DBLβ1/3	CIDR⍺1.8	0.108269	0.379487	0.624734
DBLβ1/3	DBLζ3	0.0594054	0.630365	0.835412
DBLβ1/3	DBLa1.7	0.0559525	0.660559	0.845564
DBLβ1/3	DBL⍺2/1.1/2/4/7	0.0468657	0.70431	0.858656
DBLβ1/3	DBLβ5	0.00957999	0.938197	0.963189
DBLβ1/3	CIDR⍺1.2	-0.0191745	0.877601	0.939733
DBLβ1/3	CIDR⍺1.1	-0.011215	0.928786	0.963189
DBLβ1/3	CIDR⍺1.5	-0.00930386	0.939975	0.963189
DBLβ5	DBLɣ1	0.467194	5.18736e-05	0.00185094
DBLβ5	CIDR⍺1.6-DBLβ1/3	0.209986	0.0833136	0.258486
DBLβ5	CIDR⍺1.7-DBLβ1/3	0.198566	0.109976	0.309468
DBLβ5	CIDR⍺1.7	0.187781	0.122319	0.332598
DBLβ5	CIDR⍺1.5	0.10514	0.389905	0.637547
DBLβ5	CIDR⍺1.8	-0.0385658	0.753053	0.897728
DBLε2	CIDR⍺1.6-DBLβ1/3	0.37768	0.00137755	0.0185204
DBLε2	CIDR⍺1.8	0.263925	0.028431	0.133598
DBLε2	DBLɣ1	0.247768	0.0401073	0.168799
DBLε2	CIDR⍺1.6	0.230325	0.0588128	0.209779
DBLε2	CIDR⍺2.3/5/6/7/9/10	0.169221	0.164522	0.389911
DBLε2	CIDR⍺1.5	0.082892	0.498317	0.741963
DBLε2	CIDR⍺1.7-DBLβ1/3	0.0487236	0.699919	0.858656
DBLε2	DBLa1.7	-0.23325	0.0614951	0.217253
DBLε2	CIDR⍺1.2	-0.0796724	0.518381	0.748945
DBLε2	DBLβ5	-0.0480699	0.697076	0.858656
DBLε2	CIDR⍺1.4-DBLβ1/3	-0.0356639	0.771107	0.89817
DBLε2	CIDR⍺1.7	-0.00443677	0.971355	0.977414
DBLζ3	CIDR⍺1.6-DBLβ1/3	0.398288	0.000638341	0.0110342
DBLζ3	CIDR⍺1.8	0.393381	0.000754602	0.012594
DBLζ3	CIDR⍺1.7-DBLβ1/3	0.345648	0.00447493	0.0360978
DBLζ3	DBLɣ1	0.341463	0.00381656	0.0332825
DBLζ3	DBLε2	0.338287	0.00446873	0.0360978
DBLζ3	CIDR⍺1.6	0.264249	0.0282296	0.133598
DBLζ3	DBLβ5	0.237213	0.049698	0.1894
DBLζ3	CIDR⍺1.2	0.200402	0.0987285	0.287859
DBLζ3	CIDR⍺1.7	0.164794	0.176008	0.403734
DBLζ3	DBLa1.7	0.142579	0.253441	0.501104
DBLζ3	CIDR⍺1.4-DBLβ1/3	0.118811	0.327272	0.5845
DBLζ3	CIDR⍺2.3/5/6/7/9/10	0.111121	0.359768	0.60461
DBLζ3	CIDR⍺1.5	0.0937375	0.440206	0.691131
Supplemental table S3c- Spearman's rank correlation coefficient rhô for CM patients. P-values were adjusted with Benjamini-Hochberg correction.

## Sheet: CM_cytoadherence
Variable 1	Variable 2	Rhô	p-value	Adjusted p-value
CIDR⍺1.1	CHO-ICAM-1 cytoadherence	0.140303	0.647549	0.844781
CIDR⍺1.1	Hbec-5i cytoadherence	-0.0140598	0.954444	0.969497
CIDR⍺1.2	CHO-ICAM-1 cytoadherence	0.188901	0.517783	0.748945
CIDR⍺1.2	Hbec-5i cytoadherence	0.0218869	0.927024	0.963189
CIDR⍺1.4	CHO-ICAM-1 cytoadherence	0.613187	0.022467	0.116925
CIDR⍺1.4	Hbec-5i cytoadherence	0.191801	0.417886	0.667514
CIDR⍺1.4-DBLβ1/3	CHO-ICAM-1 cytoadherence	0.393407	0.165148	0.389911
CIDR⍺1.4-DBLβ1/3	Hbec-5i cytoadherence	0.162406	0.492298	0.737623
CIDR⍺1.5	Hbec-5i cytoadherence	0.305263	0.190182	0.42813
CIDR⍺1.5	CHO-ICAM-1 cytoadherence	0.032967	0.915532	0.959128
CIDR⍺1.6	CHO-ICAM-1 cytoadherence	0.203577	0.504716	0.744764
CIDR⍺1.6	Hbec-5i cytoadherence	-0.162352	0.506652	0.745348
CIDR⍺1.6-DBLβ1/3	CHO-ICAM-1 cytoadherence	0.204396	0.482691	0.727796
CIDR⍺1.6-DBLβ1/3	Hbec-5i cytoadherence	0.0451128	0.851188	0.93211
CIDR⍺1.7	Hbec-5i cytoadherence	0.235427	0.317696	0.569499
CIDR⍺1.7	CHO-ICAM-1 cytoadherence	0.217822	0.454411	0.70278
CIDR⍺1.7-DBLβ1/3	Hbec-5i cytoadherence	0.153383	0.516989	0.748945
CIDR⍺1.7-DBLβ1/3	CHO-ICAM-1 cytoadherence	0.0857143	0.773199	0.89817
CIDR⍺1.8	CHO-ICAM-1 cytoadherence	-0.319032	0.266229	0.51542
CIDR⍺1.8	Hbec-5i cytoadherence	-0.171687	0.469207	0.7119
CIDR⍺2.3/5/6/7/9/10	CHO-ICAM-1 cytoadherence	0.353846	0.214891	0.458181
CIDR⍺2.3/5/6/7/9/10	Hbec-5i cytoadherence	0.0706767	0.76733	0.89817
CIDRδ	CHO-ICAM-1 cytoadherence	0.366689	0.19719	0.437694
CIDRδ	Hbec-5i cytoadherence	0.133337	0.575194	0.797388
DBL⍺2/1.1/2/4/7	Hbec-5i cytoadherence	0.135338	0.568108	0.795288
DBL⍺2/1.1/2/4/7	CHO-ICAM-1 cytoadherence	0.0593407	0.843784	0.930417
DBLa1.7	CHO-ICAM-1 cytoadherence	0.274725	0.363262	0.608369
DBLa1.7	Hbec-5i cytoadherence	0.112281	0.6465	0.844781
DBLɣ1	CHO-ICAM-1 cytoadherence	0.261538	0.365589	0.610155
DBLɣ1	Hbec-5i cytoadherence	-0.0977444	0.681267	0.858656
DBLβ1/3	CHO-ICAM-1 cytoadherence	0.601624	0.0228399	0.117528
DBLβ1/3	Hbec-5i cytoadherence	0.0772516	0.746151	0.893904
DBLβ5	CHO-ICAM-1 cytoadherence	0.12967	0.659506	0.845564
DBLβ5	Hbec-5i cytoadherence	-0.0180451	0.941717	0.963189
DBLε2	Hbec-5i cytoadherence	0.116666	0.624255	0.833431
DBLε2	CHO-ICAM-1 cytoadherence	-0.427771	0.127061	0.341653
DBLζ3	Hbec-5i cytoadherence	-0.104152	0.662125	0.845564
DBLζ3	CHO-ICAM-1 cytoadherence	-0.0772634	0.792912	0.907256
Hbec-5i cytoadherence	CHO-ICAM-1 cytoadherence	-0.05	0.862585	0.935159
CHO-ICAM-1 cytoadherence	Retinopathy	0.63901	0.0639241	0.224198
CHO-ICAM-1 cytoadherence	Lactates	0.544166	0.0359833	0.155561
CHO-ICAM-1 cytoadherence	TGP	0.525	0.0471043	0.182388
CHO-ICAM-1 cytoadherence	Respiratory rate	0.407179	0.131975	0.347472
CHO-ICAM-1 cytoadherence	Blood pressure	0.401446	0.138037	0.354444
CHO-ICAM-1 cytoadherence	Lymphocytes	0.248436	0.371948	0.618635
CHO-ICAM-1 cytoadherence	Direct bilirubine	0.125112	0.656846	0.845564
CHO-ICAM-1 cytoadherence	Haemoglobinaemia	0.109222	0.698403	0.858656
CHO-ICAM-1 cytoadherence	Total bilirubine	0.0821429	0.772822	0.89817
CHO-ICAM-1 cytoadherence	Platelets	0.039604	0.893071	0.949032
CHO-ICAM-1 cytoadherence	Urea	0.0340198	0.904197	0.955527
CHO-ICAM-1 cytoadherence	Leucocytes	0.025	0.933604	0.963189
CHO-ICAM-1 cytoadherence	Parasite density	0.00714286	0.984663	0.988748
CHO-ICAM-1 cytoadherence	Bicarbonates	-0.481217	0.0693611	0.23313
CHO-ICAM-1 cytoadherence	Blood glucose	-0.260092	0.349172	0.599289
CHO-ICAM-1 cytoadherence	Albumine	-0.229392	0.410844	0.658797
CHO-ICAM-1 cytoadherence	Creatinine	-0.140483	0.631925	0.835412
CHO-ICAM-1 cytoadherence	Neutrophils	-0.080429	0.775692	0.89817
CHO-ICAM-1 cytoadherence	Pouls	-0.0322004	0.909301	0.958827
Hbec-5i cytoadherence	Neutrophils	0.263722	0.248042	0.498143
Hbec-5i cytoadherence	Leucocytes	0.24026	0.292776	0.54629
Hbec-5i cytoadherence	TGP	0.235065	0.303593	0.558704
Hbec-5i cytoadherence	Platelets	0.221888	0.347109	0.597867
Hbec-5i cytoadherence	Lymphocytes	0.210595	0.359505	0.60461
Hbec-5i cytoadherence	Albumine	0.151289	0.512708	0.748945
Hbec-5i cytoadherence	Respiratory rate	0.0384116	0.868703	0.93642
Hbec-5i cytoadherence	Pouls	0.0168996	0.94204	0.963189
Hbec-5i cytoadherence	Direct bilirubine	0.0130039	0.955386	0.969497
Hbec-5i cytoadherence	Blood glucose	-0.279116	0.22047	0.460331
Hbec-5i cytoadherence	Total bilirubine	-0.177922	0.438612	0.691131
Hbec-5i cytoadherence	Retinopathy	-0.169031	0.580921	0.801043
Hbec-5i cytoadherence	Blood pressure	-0.151626	0.51176	0.748945
Hbec-5i cytoadherence	Bicarbonates	-0.145739	0.52847	0.756744
Hbec-5i cytoadherence	Lactates	-0.134044	0.562403	0.791288
Hbec-5i cytoadherence	Haemoglobinaemia	-0.120936	0.601539	0.816061
Hbec-5i cytoadherence	Creatinine	-0.0920068	0.69965	0.858656
Hbec-5i cytoadherence	Parasite density	-0.0883117	0.702948	0.858656
Hbec-5i cytoadherence	Urea	-0.0705665	0.761163	0.89817
Supplemental table S3d- Spearman's rank correlation coefficient rhô for cytoadherence of CM isolates. P-values were adjusted with Benjamini-Hochberg correction.
