# Supplementary material for: PfEMP1 A-Type ICAM-1-Binding Domains Are Not Associated with Cerebral Malaria in Beninese Children
Source: mBio. 2020 Nov 17;11(6):e02103-20. doi: 10.1128/mBio.02103-20 (PMC7683394; doi:10.1128/mBio.02103-20)
Supplement: TABLE S5 [file mBio.02103-20-st005.xlsx]

## Sheet: Feuil1
No	DBL subgroups	ICAM-1 binding motif sequence	PfEMP1 structure		Clinical categorie	Homology percentage
0	DBLβ3	ILYAKARIVASNGGPGYYNTEVQKKDRSVYDFLYELHLQNGGKKGPPPATHPYK	CIDR⍺1.6	DBLβ3	PFD1235w	1
1	DBLβ3	KLYKEVEIYAGNGGPGYYNTKVQEEDRSVFDFLYELHLQNGGKKGPPPDTHRVT	CIDR⍺1.4	DBLβ3	Cerebral malaria	0.722222
2	DBLβ1	ILYAKARIVASNGGPGYYNTEVQEEDKPVVDFLYELHLQNGGKKGPPPDTHPSK	CIDR⍺1.4	DBLβ1	Cerebral malaria	0.87037
3	DBLβ1	ELYKQAEIYARNGGPGYYNTEVQEEDRSVFDFLYELHLQNGGKKGPPPDTHRVK	CIDR⍺1.4	DBLβ1	Cerebral malaria	0.777778
4	DBLβ1	ILYKEAEIYAANGGPGYYKFDVQEEDKPVVDFLYNLYLQNGGKKGPPPDTHRVK	CIDR⍺1.1	DBLβ1	Cerebral malaria	0.648148
5	DBLβ3	ILYAKARIVASNGGPGYYNTEVQKEDKPVVDFLYELHLQNGGKKGPPAATHPSK		DBLβ3	Cerebral malaria	0.888889
6	DBLβ3	ILYKQAEIYARNGGPGYYNTEVQKEDRSVYDFLYELHLQNGGKKGPPDDTHPSK		DBLβ3	Cerebral malaria	0.833333
7	DBLβ3	ELYKQAEIYARNGGPGYYKFDVQEEDRSVFDFLYNLYLQNGGKKGPPPDTHPSK	CIDR⍺1.4	DBLβ3	Cerebral malaria	0.703704
8	DBLβ3	ILYKQAEIYARNGGPGYYNTEVQKEDKPVVDFLYELHLQNGGKKGPPPDTHPSK		DBLβ3	Cerebral malaria	0.796296
9	DBLβ3	ELYKEAEIYAGNGGPGYYKFDVQEEDKPVVDFLYELHLQNGGKKGPPPSTHPSK		DBLβ3	Cerebral malaria	0.703704
10	DBLβ3	ELYKQAEIYARNGGPGYYNTEVQKEDKPVVDFLYNLYLQNGGKKGPPPATHPSK		DBLβ3	Cerebral malaria	0.759259
11	DBLβ3	ILYKEAEIYARNGGPGYYNTEVQKEDKPVVDFLYNLYLQNGGILGPPPATHPSK	CIDR⍺1.1	DBLβ3	Cerebral malaria	0.740741
12	DBLβ1	ILYKEAEIYARNGGPGYYKFDVQKEDRSVYDFLYELHLQNGGKKGPPPDTHRVK		DBLβ1	Cerebral malaria	0.777778
13	DBLβ3	ILYKEAEIYARNGGPGYYNTEVQKEDKPVVDFLYNLYLQNGGILGPPPATHPSK	CIDR⍺1.4	DBLβ3	Cerebral malaria	0.740741
14	DBLβ3	ELYKQAEIYARNGGPGYYNTEVQEEDKPVVDFLYELHLQNGGKKGPPAATHPSK		DBLβ3	Cerebral malaria	0.759259
15	DBLβ3	ILYKEAEIYARNGGPGYYNTEVQKKDKPVVDFLYNLYLQNGGILGPPPATHPSK	CIDR⍺1.4	DBLβ3	Cerebral malaria	0.759259
16	DBLβ3	ILYAKARIVASNGGPGYYNTEVQKEDKPVVDFLYELHLQNGGKKGPPAATHPSK		DBLβ3	Cerebral malaria	0.888889
17	DBLβ3	LLYAKARIVASNGGPGYYNTEVQKEDRSVYDFLYELHLQNGGILGPPPATHRVK	CIDR⍺1.7	DBLβ3	Cerebral malaria	0.888889
18	DBLβ1	LLYAKARITAINGGPGYYNAEVQEEDRSVYDFLYELHLQNGGKKGPPPDTHPSK		DBLβ1	Uncomplicated malaria	0.851852
19	DBLβ1	ELYKEAEIYAGNGGPGYYNTKVQEEDRSVFDFLYELHLQNGGKKGPPAATHPSK		DBLβ1	Uncomplicated malaria	0.777778
20	DBLβ3	ILYKEAEIYARNGGPGYYNTEVQKKDKPVVDFLYNLYLQNGGILGPPPATHPSK		DBLβ3	Uncomplicated malaria	0.759259
21	DBLβ3	ILYKEAEIYARNGGPGYYNTEVQKEDKPVVDFLYNLYLQNGGILGPPPATHPSK		DBLβ3	Uncomplicated malaria	0.740741
22	DBLβ1	LLYAKARITAINGGPDYYNDDVDEEDKPVYDFLYELHLQNGGILGPPPSIHGSM		DBLβ1	Uncomplicated malaria	0.666667
23	DBLβ1	LLYAKARIVASNGGPGYYNTEVQKEDRSVYDFLYELHLQNGGILGPPPATHRVK		DBLβ1	Uncomplicated malaria	0.888889
25	DBLβ3	LLYAKARIVASNGGPGYYNTEVQKEDRSVYDFLYELHLQNGGILGPPPATHRVK		DBLβ3	Uncomplicated malaria	0.888889
26	DBLβ3	ILYKEAEINAINGGPGYYSASVQEEDKHVVDFLYELHLQNGGKKGPPPATHRVT		DBLβ3	Uncomplicated malaria	0.796296
27	DBLβ3	ILYKKAEIYAGNGGPGYYNFDVQEEDKPVVDFLYELHLQNGGKKGPPHDTHMPR		DBLβ3	Uncomplicated malaria	0.777778
28	DBLβ1	ELYKQAEIYAGNGGPGYYNAEVQEEDRSVYDFLYELHLQNGGKKGPPPDTHRVT	CIDRa1.4	DBLβ1	Uncomplicated malaria	0.759259
29	DBLβ3	ILYKQAEINAINGGPGYYSASVQEEDKHVVDFLYELHLQNGGKKGPPPATHRVT		DBLβ3	Uncomplicated malaria	0.703704
31	DBLβ1	ELYKEAEIYAGNGGPGYYNTKVQKEDKPVVDFLYELHLQNGGKKGPPPDTHPSK		DBLβ1	Uncomplicated malaria	0.759259
32	DBLβ1	LLYAKARIVASNGGPGYYNTEVQKEDRSVYDFLYELHLQNGGILGPPPATHRVK		DBLβ1	Uncomplicated malaria	0.888889
33	DBLβ3	ILYKEAEIYARNGGPGYYNTEVQKKDKPVVDFLYNLYLQNGGKKGPPAATHPSK		DBLβ3	Uncomplicated malaria	0.777778
34	DBLβ3	ILYKEAEIYAGNGGPGYYNTKVQEEDKPVVDFLYNLYLQNGGKKGPPPDTHRVK	CIDR⍺1.4/6	DBLβ3	Uncomplicated malaria	0.685185
Supplemental table S5- ICAM-1 binding motif sequence. Homology sequence percentage are calculated compared to PFD1235W.
